# Supplementary material for: Seroprevalence of human brucellosis and molecular characteristics of Brucella strains in Inner Mongolia Autonomous region of China, from 2012 to 2016
Source: Emerg Microbes Infect. 2020 Jan 30;9(1):263–74. doi: 10.1080/22221751.2020.1720528 (PMC7034055; doi:10.1080/22221751.2020.1720528)
Supplement: Supplemental Material [file TEMI_A_1720528_SM5015.zip]

Archive with 2 entries (2 files):
- Table S1_final.xlsx
- Table S2_final.xlsx
