# Supplementary material for: Seroprevalence of human brucellosis and molecular characteristics of Brucella strains in Inner Mongolia Autonomous region of China, from 2012 to 2016
Source: Emerg Microbes Infect. 2020 Jan 30;9(1):263–74. doi: 10.1080/22221751.2020.1720528 (PMC7034055; doi:10.1080/22221751.2020.1720528)
Supplement: Supplemental Material [file TEMI_A_1720528_SM5015.zip › Table S1_final.xlsx]

## Sheet: sheet1
Table S1. Strain code (key), MLVA-16 profile, host, biovar, location, and year of isolation for 107 B. melitensis isolates from Inner Mongolia, China.
key	ID	GT(MLVA-16)	Bru06	Bru08	Bru11	Bru12	Bru42	Bru43	Bru45	Bru55	Bru18	Bru19	Bru21	Bru04	Bru07	Bru09	Bru16	Bru30	MLVA-8	MLVA-11	Species-Biovar	location	year
IM15013	2015189	59	1	5	3	13	2	3	3	2	4	41	8	6	4	3	4	5	63	111	B. melitensis bv. 3	Alxa League	2015
IM15014	2015190	59	1	5	3	13	2	3	3	2	4	41	8	6	4	3	4	5	63	111	B. melitensis bv. 3	Alxa League	2015
IM12001	2012149	22	1	5	3	13	2	2	3	2	4	41	8	5	4	3	8	4	42	116	B. melitensis bv. 2	Baotou	2013
IM15009	2015157	65	1	5	3	13	2	3	3	2	4	41	8	4	4	3	6	5	63	111	B. melitensis bv. 1	HingganLeague	2015
IM15010	2015158	56	1	5	3	13	2	3	3	2	4	41	8	12	4	3	4	4	63	111	B. melitensis bv. 3	HingganLeague	2015
IM15011	2015159	51	1	5	3	13	2	3	3	2	4	41	8	7	4	3	5	6	63	111	B. melitensis bv. 1	HingganLeague	2015
IM15003	2015091	61	1	5	3	13	2	3	3	2	4	41	8	7	4	3	3	5	63	111	B. melitensis bv. 1	huhhot	2015
IM14021	2014184	30	1	5	3	13	2	2	3	2	4	41	8	4	4	3	7	5	42	116	B. melitensis bio-var	huhhot	2014
IM14022	2014185	15	1	5	3	13	2	2	3	2	4	41	8	5	4	3	3	6	42	116	B. melitensis bio-var	huhhot	2014
IM14023	2014329	28	1	5	3	13	2	2	3	2	4	41	8	7	4	3	5	5	42	116	B. melitensis bv. 3	huhhot	2014
IM14024	2014330	31	1	5	3	13	2	2	3	2	4	41	8	5	4	3	7	5	42	116	B. melitensis bv. 3	huhhot	2014
IM14025	2014331	1	1	5	3	13	2	2	3	2	4	41	8	6	4	3	7	7	42	116	B. melitensis bv. 3	huhhot	2014
IM14026	2014333	5	1	5	3	13	2	2	3	2	4	41	8	6	4	3	5	7	42	116	B. melitensis bv. 3	huhhot	2014
IM14027	2014334	1	1	5	3	13	2	2	3	2	4	41	8	6	4	3	7	7	42	116	B. melitensis bv. 3	huhhot	2014
IM14028	2014335	46	1	5	3	13	2	2	3	2	4	41	8	7	4	7	5	6	42	116	B. melitensis bv. 3	huhhot	2014
IM14029	2014336	36	1	5	3	13	2	2	3	2	4	41	8	7	4	3	4	5	42	116	B. melitensis bv. 3	huhhot	2014
IM14030	2014337	40	1	5	3	13	2	2	3	2	4	41	8	6	4	3	8	9	42	116	B. melitensis bv. 3	huhhot	2014
IM14031	2014391	74	1	5	3	13	2	2	3	2	4	41	8	1	7	3	4	4	42	116	B. melitensis bv. 3	huhhot	2014
IM15001	2015081	7	1	5	3	13	2	2	3	2	4	41	8	7	4	3	6	7	42	116	B. melitensis bv. 1	huhhot	2015
IM15002	2015090	16	1	5	3	13	2	2	3	2	4	41	8	5	4	3	3	5	42	116	B. melitensis bv. 3	huhhot	2015
IM15004	2015092	32	1	5	3	13	2	2	3	2	4	41	8	6	4	3	3	5	42	116	B. melitensis bv. 1	huhhot	2015
IM15005	2015093	41	1	5	3	13	2	2	3	2	4	41	8	3	4	3	8	9	42	116	B. melitensis bv. 3	huhhot	2015
IM15006	2015095	45	1	5	3	13	2	2	3	2	4	41	8	3	4	3	5	6	42	116	B. melitensis bv. 3	huhhot	2015
IM15007	2015096	35	1	5	3	13	2	2	3	2	4	41	8	8	4	3	4	5	42	116	B. melitensis bv. 3	huhhot	2015
IM15008	2015097	42	1	5	3	13	2	2	3	2	4	41	8	6	4	3	5	6	42	116	B. melitensis bv. 1	huhhot	2015
IM15012	2015188	42	1	5	3	13	2	2	3	2	4	41	8	6	4	3	5	6	42	116	B. melitensis bv. 3	huhhot	2015
IM14005	2014021	63	1	5	3	13	2	3	3	2	4	41	8	5	4	3	3	5	63	111	B. melitensis bv. 3	Hulun Buir	2014
IM14006	2014022	59	1	5	3	13	2	3	3	2	4	41	8	6	4	3	4	5	63	111	B. melitensis bv. 1	Hulun Buir	2014
IM14007	2014023	57	1	5	3	13	2	3	3	2	4	41	8	5	4	3	7	5	63	111	B. melitensis bv. 3	Hulun Buir	2014
IM14008	2014024	62	1	5	3	13	2	3	3	2	4	41	8	6	4	3	3	5	63	111	B. melitensis bv. 3	Hulun Buir	2014
IM14009	2014138	64	1	5	3	13	2	3	3	2	4	41	8	8	4	3	3	5	63	111	B. melitensis bv. 3	Hulun Buir	2014
IM14010	2014139	67	1	5	3	13	2	3	3	2	4	41	8	6	4	3	3	6	63	111	B. melitensis bv. 3	Hulun Buir	2014
IM14011	2014140	70	1	5	3	13	2	3	3	2	4	41	8	5	4	3	2	6	63	111	B. melitensis bv. 1	Hulun Buir	2014
IM14012	2014142	71	1	5	3	13	2	3	3	2	4	41	8	5	4	3	6	6	63	111	B. melitensis bv. 1	Hulun Buir	2014
IM14013	2014143	58	1	5	3	13	2	3	3	2	4	41	8	5	4	3	4	5	63	111	B. melitensis bv. 3	Hulun Buir	2014
IM14014	2014144	70	1	5	3	13	2	3	3	2	4	41	8	5	4	3	2	6	63	111	B. melitensis bv. 3	Hulun Buir	2014
IM14015	2014145	66	1	5	3	13	2	3	3	2	4	41	8	4	4	3	3	5	63	111	B. melitensis bv. 3	Hulun Buir	2014
IM14016	2014146	69	1	5	3	13	2	3	3	2	4	41	8	9	4	3	4	6	63	111	B. melitensis bv. 1	Hulun Buir	2014
IM14017	2014147	54	1	5	3	13	2	3	3	2	4	41	8	6	4	3	3	4	63	111	B. melitensis bv. 3	Hulun Buir	2014
IM14018	2014148	50	1	5	3	13	2	3	3	2	4	41	8	7	4	3	5	8	63	111	B. melitensis bv. 3	Hulun Buir	2014
IM14019	2014149	61	1	5	3	13	2	3	3	2	4	41	8	7	4	3	3	5	63	111	B. melitensis bv. 3	Hulun Buir	2014
IM14020	2014150	60	1	5	3	13	2	3	3	2	4	41	8	6	4	3	2	5	63	111	B. melitensis bv. 1	Hulun Buir	2014
IM15015	2015192	68	1	5	3	13	2	3	3	2	4	41	8	6	4	3	8	6	63	111	B. melitensis bio-var	Hulun Buir	2015
IM15016	2015193	59	1	5	3	13	2	3	3	2	4	41	8	6	4	3	4	5	63	111	B. melitensis bv. 1	Hulun Buir	2015
IM15017	2015194	50	1	5	3	13	2	3	3	2	4	41	8	7	4	3	5	8	63	111	B. melitensis bv. 3	Hulun Buir	2015
IM16013	2016293	63	1	5	3	13	2	3	3	2	4	41	8	5	4	3	3	5	63	111	B. melitensis bv. 3	Hulun Buir	2016
IM13001	2013341	10	1	5	3	13	2	2	3	2	4	41	8	4	4	3	6	6	42	116	B. melitensis bv. 1	Hulun Buir	2013
IM13002	2013342	10	1	5	3	13	2	2	3	2	4	41	8	4	4	3	6	6	42	116	B. melitensis bv. 1	Hulun Buir	2013
IM13003	2013343	10	1	5	3	13	2	2	3	2	4	41	8	4	4	3	6	6	42	116	B. melitensis bv. 1	Hulun Buir	2013
IM13004	2013344	26	1	5	3	13	2	2	3	2	4	41	8	6	4	3	5	5	42	116	B. melitensis bv. 1	Hulun Buir	2013
IM13005	2013345	26	1	5	3	13	2	2	3	2	4	41	8	6	4	3	5	5	42	116	B. melitensis bv. 1	Hulun Buir	2013
IM13006	2013346	27	1	5	3	13	2	2	3	2	4	41	8	8	4	3	5	5	42	116	B. melitensis bv. 3	Hulun Buir	2013
IM13007	2013347	38	1	5	3	13	2	2	3	2	4	41	8	4	4	3	4	5	42	116	B. melitensis bv. 3	Hulun Buir	2013
IM13008	2013348	37	1	5	3	13	2	2	3	2	4	41	8	6	4	3	4	5	42	116	B. melitensis bv. 3	Hulun Buir	2013
IM13009	2013349	8	1	5	3	13	2	2	3	2	4	41	8	6	4	3	9	8	42	116	B. melitensis bv. 1	Hulun Buir	2013
IM13010	2013350	36	1	5	3	13	2	2	3	2	4	41	8	7	4	3	4	5	42	116	B. melitensis bv. 3	Hulun Buir	2013
IM13011	2013351	9	1	5	3	13	2	2	3	2	4	41	8	4	4	3	6	7	42	116	B. melitensis bv. 1	Hulun Buir	2013
IM13012	2013352	9	1	5	3	13	2	2	3	2	4	41	8	4	4	3	6	7	42	116	B. melitensis bv. 1	Hulun Buir	2013
IM13013	2013353	9	1	5	3	13	2	2	3	2	4	41	8	4	4	3	6	7	42	116	B. melitensis bv. 1	Hulun Buir	2013
IM13014	2013354	44	1	5	3	13	2	2	3	2	4	41	8	7	4	3	5	6	42	116	B. melitensis bv. 3	Hulun Buir	2013
IM14001	2014017	2	1	5	3	13	2	2	3	2	4	41	8	6	4	3	7	6	42	116	B. melitensis bv. 3	Hulun Buir	2014
IM14002	2014018	53	1	5	3	13	2	2	3	2	4	41	8	6	4	3	3	4	42	116	B. melitensis bv. 1	Hulun Buir	2014
IM14003	2014019	4	1	5	3	13	2	2	3	2	4	41	8	9	4	3	5	7	42	116	B. melitensis bv. 3	Hulun Buir	2014
IM14004	2014020	6	1	5	3	13	2	2	3	2	4	41	8	7	4	3	7	7	42	116	B. melitensis bv. 3	Hulun Buir	2014
IM16001	2016274	47	1	5	3	13	2	2	3	2	4	41	8	7	4	3	4	6	42	116	B. melitensis bv. 3	Hulun Buir	2016
IM16002	2016275	35	1	5	3	13	2	2	3	2	4	41	8	8	4	3	4	5	42	116	B. melitensis bv. 3	Hulun Buir	2016
IM16003	2016276	13	1	5	3	13	2	2	3	2	4	41	8	5	4	3	6	5	42	116	B. melitensis bv. 3	Hulun Buir	2016
IM16004	2016277	25	1	5	3	13	2	2	3	2	4	41	8	5	4	3	5	5	42	116	B. melitensis bv. 1	Hulun Buir	2016
IM16005	2016278	37	1	5	3	13	2	2	3	2	4	41	8	6	4	3	4	5	42	116	B. melitensis bv. 3	Hulun Buir	2016
IM16006	2016282	37	1	5	3	13	2	2	3	2	4	41	8	6	4	3	4	5	42	116	B. melitensis bv. 3	Hulun Buir	2016
IM16007	2016283	39	1	5	3	13	2	2	3	2	4	41	8	9	4	3	4	5	42	116	B. melitensis bv. 3	Hulun Buir	2016
IM16008	2016285	35	1	5	3	13	2	2	3	2	4	41	8	8	4	3	4	5	42	116	B. melitensis bv. 3	Hulun Buir	2016
IM16009	2016287	3	1	5	3	13	2	2	3	2	4	41	8	6	4	3	3	7	42	116	B. melitensis bv. 3	Hulun Buir	2016
IM16010	2016288	11	1	5	3	13	2	2	3	2	4	41	8	4	4	3	6	5	42	116	B. melitensis bv. 3	Hulun Buir	2016
IM16011	2016290	43	1	5	3	13	2	2	3	2	4	41	8	9	4	3	5	6	42	116	B. melitensis bv. 3	Hulun Buir	2016
IM16012	2016292	30	1	5	3	13	2	2	3	2	4	41	8	4	4	3	7	5	42	116	B. melitensis bv. 3	Hulun Buir	2016
IM16014	2016294	34	1	5	3	13	2	2	3	2	4	41	8	6	4	3	8	5	42	116	B. melitensis bv. 3	Hulun Buir	2016
IM16015	2016295	25	1	5	3	13	2	2	3	2	4	41	8	5	4	3	5	5	42	116	B. melitensis bv. 3	Hulun Buir	2016
IM16016	2016297	25	1	5	3	13	2	2	3	2	4	41	8	5	4	3	5	5	42	116	B. melitensis bv. 3	Hulun Buir	2016
IM16017	2016298	33	1	5	3	13	2	2	3	2	4	41	8	4	4	3	3	5	42	116	B. melitensis bv. 3	Hulun Buir	2016
IM16018	2016300	25	1	5	3	13	2	2	3	2	4	41	8	5	4	3	5	5	42	116	B. melitensis bv. 3	Hulun Buir	2016
IM15018	2015232	65	1	5	3	13	2	3	3	2	4	41	8	4	4	3	6	5	63	111	B. melitensis bv. 1	Tongliao	2015
IM15021	2015236	75	1	5	3	13	2	2	3	2	4	41	8	1	7	3	5	5	42	116	B. melitensis bv. 1	Tongliao	2015
IM15019	2015233	72	1	5	3	13	2	4	3	2	4	41	8	6	4	3	2	6	N1	N	B. melitensis bv. 2	Tongliao	2015
IM15020	2015234	73	1	5	3	13	2	4	3	2	4	41	8	7	4	3	2	6	N1	N	B. melitensis bv. 2	Tongliao	2015
IM16019	2016060	62	1	5	3	13	2	3	3	2	4	41	8	6	4	3	3	5	63	111	B. melitensis bv. 3	Ulanqab	2015
IM16032	2016073	62	1	5	3	13	2	3	3	2	4	41	8	6	4	3	3	5	63	111	B. melitensis bv. 1	Ulanqab	2016
IM16020	2016061	49	1	5	3	13	2	2	3	2	4	41	8	7	4	3	5	4	42	116	B. melitensis bv. 3	Ulanqab	2016
IM16021	2016062	1	1	5	3	13	2	2	3	2	4	41	8	6	4	3	7	7	42	116	B. melitensis bv. 3	Ulanqab	2016
IM16023	2016064	19	1	5	3	13	2	2	3	2	4	41	8	5	4	3	4	7	42	116	B. melitensis bv. 1	Ulanqab	2016
IM16024	2016065	21	1	5	3	13	2	2	3	2	4	41	8	5	4	3	9	4	42	116	B. melitensis bv. 3	Ulanqab	2016
IM16025	2016066	20	1	5	3	13	2	2	3	2	4	41	8	5	4	3	4	5	42	116	B. melitensis bv. 3	Ulanqab	2016
IM16026	2016067	23	1	5	3	13	2	2	3	2	4	41	8	5	4	3	9	5	42	116	B. melitensis bv. 3	Ulanqab	2016
IM16027	2016068	18	1	5	3	13	2	2	3	2	4	41	8	5	4	3	4	6	42	116	B. melitensis bv. 1	Ulanqab	2016
IM16028	2016069	29	1	5	3	13	2	2	3	2	4	41	8	7	4	3	7	5	42	116	B. melitensis bv. 3	Ulanqab	2016
IM16029	2016070	29	1	5	3	13	2	2	3	2	4	41	8	7	4	3	7	5	42	116	B. melitensis bv. 3	Ulanqab	2016
IM16030	2016071	24	1	5	3	13	2	2	3	2	4	41	8	4	4	3	9	4	42	116	B. melitensis bv. 3	Ulanqab	2016
IM16031	2016072	55	1	5	3	13	2	2	3	2	4	41	8	6	4	3	4	4	42	116	B. melitensis bv. 3	Ulanqab	2016
IM16033	2016074	18	1	5	3	13	2	2	3	2	4	41	8	5	4	3	4	6	42	116	B. melitensis bv. 3	Ulanqab	2016
IM16034	2016075	48	1	5	3	13	2	2	3	2	4	41	8	7	4	3	4	4	42	116	B. melitensis bv. 1	Ulanqab	2016
IM16035	2016076	17	1	5	3	13	2	2	3	2	4	41	8	5	4	3	4	4	42	116	B. melitensis bv. 3	Ulanqab	2016
IM16036	2016077	12	1	5	3	13	2	2	3	2	4	41	8	8	4	3	6	4	42	116	B. melitensis bv. 3	Ulanqab	2016
IM16037	2016078	21	1	5	3	13	2	2	3	2	4	41	8	5	4	3	9	4	42	116	B. melitensis bv. 3	Ulanqab	2016
IM16038	2016079	17	1	5	3	13	2	2	3	2	4	41	8	5	4	3	4	4	42	116	B. melitensis bv. 1	Ulanqab	2016
IM16039	2016080	21	1	5	3	13	2	2	3	2	4	41	8	5	4	3	9	4	42	116	B. melitensis bv. 3	Ulanqab	2016
IM16040	2016081	14	1	5	3	13	2	2	3	2	4	41	8	5	4	3	6	6	42	116	B. melitensis bv. 3	Ulanqab	2016
IM16022	2016063	52	1	5	3	13	2	2	3	2	4	46	8	6	4	3	6	5	42	297	B. melitensis bv. 3	Ulanqab	2016
